# Supplementary material for: How is the minimal clinically important difference established in health-related quality of life instruments? Review of anchors and methods
Source: Health Qual Life Outcomes. 2020 May 12;18:136. doi: 10.1186/s12955-020-01344-w (PMC7218583; doi:10.1186/s12955-020-01344-w)
Supplement: Supplementary file 1 — Additional file 1. [file 12955_2020_1344_MOESM1_ESM.xlsx]

## Sheet: Additional file 1
Article title	How is the Minimal Clinically Important Difference established in Health-Related Quality of Life instruments? Review of anchors and methods
Journal name	Health and Quality of Life Outcomes
Authors	Yosra Mouelhi1*, Elisabeth Jouve2, Christel Castelli3,4, Stéphanie Gentile1,2
Instrument (score)	Clinical area	Anchor-Based methods						Distribution-Based methods						MCID values/range	Ref
		REG	CD	ROC	AC	MDC	EL	0.2 SD	0.3 SD	0.5 SD	1 SEM	ES	MDC
Generic health-related quality of life
EQ-5D (0-1)	Oncology				↑ 0.08 ↓ -0.1			0.04		0.1				↑ 0.08 ↓ -0.1	[31]
	Oncology		0.14 to 0.15							0.13 to 0.15				0.13 to 0.15	[41]
	Oncology			↑ 0.1										↑ 0.1	[44]
	Rheumatology/Musculoskeletal			↑ 0.03										↑ 0.03	[46]
	Rheumatology/Musculoskeletal		0.14	0.20	0.24	0.16								0.14 to 0.24	[49]
	Rheumatology/Musculoskeletal		0.29	0.43	0.52	0.39								0.39	[50]
	Rheumatology/Musculoskeletal		0.15	0.05	0.23	0.24								0.24	[51]
	Rheumatology/Musculoskeletal			↑ 0.3										↑ 0.3	[55]
	Neurology/Neurovascular		↑0.08 ↓-0.13											↑0.08 ↓-0.13	[58]
	Neurology/Neurovascular								0.039 to 0.095	0.059 to 0.142	0.065 to 0.158			0.05 to 0.084	[59]
	Neurology/Neurovascular		↑0.08 to 0.09 ↓-0.12 to -0.04											↑0.08 to 0.09 ↓-0.12 to -0.04	[63]
	Neurology/Neurovascular		0.1							0.1				0.1	[64]
	Psychiatry	↑ 0.05 to 0.08						0.04		0.1				0.04 to 0.1	[67]
	Gastroenterology	↑ 0.076 ↓ -0.109												↑ 0.076 ↓ -0.109	[69]
	Rheumatology/Musculoskeletal				×					×	×		×	0.04 to 0.3	[58]
	Rhinology		×	×						×				EQ-5D HUV= 0.04 EQ-5D VAS= f 8	[75]
SF-36 (0-100)	Oncology	PF=5.4 RP=12.4 RE=9.8 VT=9.1 MH=5.0 SF=7.9 BP=7.9 GH=6.8							PF=6.7 RP=12.7 RE=12.2 VT=7.3 MH=5.6 SF=7.8 BP=7.6 GH=7.0	PF=10.0 RP=19.0 RE=18.2 VT=10.9 MH=8.4 SF=11.8 BP=11.4 GH=10.5	PF=8.4 RP=16.5 RE=15.5 VT=9.5 MH=7.1 SF=10.2 BP=9.8 GH=8.8			PF=7 RP=14 RE=12 VT=9 MH=6 SF=9 BP=9 GH=8	[36]
	Rheumatology/Musculoskeletal									PF =3.25 RP=4.78 BP= 14.91 GH=14.12 VT=22.8 SF=15.83 RE= 19.98 MH=12.37				PF =3.25 RP=4.78 BP= 14.91 GH=14.12 VT=22.8 SF=15.83 RE= 19.98 MH=12.37	[54]
SF-12 (0-100)	Rheumatology/Musculoskeletal		4.6	4.4	6.1	3.2								PCS= 3.2 to 6.1	[49]
	Rheumatology/Musculoskeletal		PCS= 4.4 MCS= 7.0	PCS= 12.1 MCS= 9.2	PCS= 11.5 MCS= 15.9	PCS= 2.5 MCS= 10.1								PCS= 2.5 MCS=10.1	[50]
	Rheumatology/Musculoskeletal		PCS= 7.4 MCS= 7.2	PCS= 7.0 MCS= 0.0	PCS= 12.2 MCS= 4.8	PCS= 8.1 MCS= 4.7								PCS= 8.1 MCS= 4.7	[51]
	Rheumatology/Musculoskeletal		PCS= 1.14 MCS= 4.23	PCS= 3.29 MCS= 1.13	PCS= 2.71 MCS= 3.54	PCS= 0.56 MCS= 3.77								PCS: 0.56 to 3.29 MCS: 1.13 to 4.23	[53]
SF-36 (0-100)	Rheumatology/Musculoskeletal												PCS= 4.9 to 5.21	PCS= 4.9 to 5.21	[56]
	Neurology/Neurovascular		PCS= 4.09 MCS= 3.91	PCS= 9.62 MCS= 7.41	PCS= 5.44 MCS= 3.11	PCS= 5.16 MCS= 3.43								PCS: 4.09 to 9.62 MCS: 3.11 to 7.41	[60]
SF-36 (0-100)	Neurology/Neurovascular												PCS= 7.83 versus 2.15 MCS= 5.14 versus 2.03	PCS= 7.83 versus 2.15 MCS= 5.14 versus 2.03	[65]
SF-6D (0-100)	Neurology/Neurovascular		↑ 0.05 ↓ -0.04											↑ 0.05 ↓ -0.04	[58]
	Neurology/Neurovascular		↑ 0.04 to 0.14 ↓ -0.04											↑ 0.04 to 0.14 ↓ -0.04	[63]
WHOQOL- 100 (4-20)	Oncology		↑0.51 to 1.27 ↓ -1.56 to -0.71							0.64 to 0.94	0.69 to 1.18			Anchor: improvement= 0.51 to 1.27, decline=-1.56 to -0.71 Distribution: 0.5SD= 0.64 to 0.94 / 1SEM=0.69 to 1.18	[37]
15D (0-1)	Oncology				↑ 0.03 ↓ -0.02			0.02		0.06				↑ 0.03 ↓ -0.02	[31]
	16 diseases			± 0.015										± 0.015	[77]
Disease-specific health-related quality of life
EORTC QLQ-C30 (0-100)	Oncology		↑ 9.3 to 17.5 ↓ -27 to -12.2											↑ 9.3 to 17.5 ↓ -27 to -12.2	[31]
	Oncology				↑ 8 ↓ -12			4.8		12				↑ 8 ↓ -12	[32]
	Oncology		PF=5.6-8.5 RF=12.3-14.3 CF=7.6-8.2 GHS= 3.5-7.3 FA=-12.4-8.9					PF=5.1 RF=6.7 CF=5.3 GHS=4.4 FA=4.8	PF=8.6 RF=11.1 CF=5.3 GHS=7.4 FA=8.0	PF=12.9 RF=16.7 CF=5.3 GHS=11.0 FA=12.1	PF=7.7 RF=14.2 CF=5.3 GHS=9.4 FA=10.0			PF=6-9 RF=14-12 CF=8 GHS=7-4 FA=12-9	[33]
	Oncology		×					×		×	×			PF=9-5 RF=14-7 SF=5-7 GHS=9-4 fatigue=12-9 fatigue=14-5 pain=16-2	[34]
	Oncology		×											↑ pain=30.5, painful site=20.1, painful characteristic=30.5, functional interference=19.6 ↓ emotional functioning=12.4, global health status=22.4, financial issues=13.5	[35]
	Oncology	↑ 2.7 to 11.8 ↓ -11.87 to -5.7												↑ 2.7 to 11.8 ↓ -11.87 to -5.7	[38]
	Oncology		×					×	×	×	×			Anchor: Cognitive functioning-improvement=9.1, pain-improvement=23.5, physical functioning-deterioration=7.2, role functioning-deterioration=13.5 / Distribution: closer to 0.5SD	[39]
	Oncology									9.43				9.43	[40]
EORTC QLQ-BN20 (0-100)	Oncology		MD=4.3-5.2 CD=-9.1 to -7					MD=4.5 CD=4.5	MD=7.4 CD=7.5	MD=11.1 CD=11.2	MD=10.0 CD=13.0			MD=4-5 CD=9.1-7	[33]
			×					×	×	×	×			6.1 to 13.8	[42]
EORTC QLQ-BM22 (0-100)	Oncology							×	×	×	×			12.4 to 30.5	[35]
			×					×	×	×	×			11.3 to 16.5	[45]
EORTC QLQ-C15-PAL (0-100)	Oncology		PF= 6.1 Emotional functioning=5.4 Fatigue=6 Pain= 6.8 Dyspnea= 5.5 Insomnia= 6.9 Appetite loss=7 Constipation= 7.1					PF= 6.1 Emotional functioning=5.4 Fatigue=6 Nausea/Vomiting=4.7 Pain= 6.8 Dyspnea= 5.5 Insomnia= 6.9 Appetite loss=7 Constipation= 7.1	PF= 9.1 Emotional functioning=8.1 Fatigue=9 Nausea/Vomiting=7.1 Pain= 10.1 Dyspnea= 8.2 Insomnia=10.3 Appetite loss=10.5 Constipation= 10.6	PF= 15.2 Emotional functioning=13.6 Fatigue=15 Nausea/Vomiting=11.8 Pain= 16.9 Dyspnea= 13.7 Insomnia= 17.2 Appetite loss=17.5 Constipation= 17.6	PF= 17.7 Emotional functioning=13.7 Fatigue=19.7 Nausea/Vomiting=15.9 Pain= 19.6 Dyspnea= 14.1 Insomnia= 21.9 Appetite loss=27.7 Constipation= 22.2			Anchor: Emotional functioning-improvement=20.9, pain-improvement=15.6, physical functioning-deterioration=20.4, fatigue-deterioration=24.5, pain deterioration=17.1, appetite loss=23.0/ Distribution: closer to SEM	[43]
UW-QOLQ (0-100)	Oncology									13.07				13.07	[40]
ULCA PCI (0-100)	Oncology	Urinary function=6.9 Bowel function=6.7 Sexual function=4.6 Urinary bother=5.6 Bowel bother=7.0 Sexual bother=7.1							Urinary function=7.9 Bowel function=5.2 Sexual function=9.2 Urinary bother=9.1 Bowel bother=7.8 Sexual bother=13.1	Urinary function=11.8 Bowel function=7.9 Sexual function=13.5 Urinary bother=13.6 Bowel bother=11.7 Sexual bother=19.6	Urinary function=10.4 Bowel function=6.8 Sexual function=11.4 Urinary bother=11.8 Bowel bother=10.1 Sexual bother=13.2			Urinary function=8 Bowel function=7 Sexual function=8 Urinary bother=9 Bowel bother=8 Sexual bother=11	[36]
PANQOL (0-100)	Oncology	×								×	×				[47]
QOLS/QLS (0-120)	Psychiatry						×							1.13	[67]
	Psychiatry		5.3											5.3	[68]
SIS-16 (NR)	Neurology			9.4-14.1										9.4-14.1	[60]
VascuQol (NR)	Neurovascular		0.36							0.48				0.36-0.48	[61]
IWQOL-kids (0-100)	Pediatry										4.8			4.8	[71]
PC-QOL (1-7)	Pediatry		Psychologic: 0.95 Physical: 0.99 Social: 0.71 Overall: 0.90							Psychologic: 0.68 Physical: 0.69 Social: 0.60 Overall: 0.63	Psychologic: 0.30 Physical: 0.34 Social: 0.48 Overall: 0.22	Psychologic: 0.78 Physical: 0.64 Social: 0.50 Overall: 0.63		Anchor: overall PC-QOL=0.9, individual domain PC-QOL=0.71 to 0.95 Distribution: ES=0.5 to 0.78, SEM= 0.3 to 0.48, 0.5SD= 0.60 to 0.69	[72]
PedsQL (0-100)	Pediatry										×			Generic core=4.88, 6,27 (parent), 4.72, 5.41 (youth); Diabetes module=4.54, 6.06 (parent), 5.27, 5.96 (youth)	[73]
KQoL-26 (0-100)	Musculoskeletal			PF=3-11, Activities limitations=15-16 Emotional functioning=18- 24								PF=15-18, Activities limitations=24-28 Emotional functioning=30-34		Anchor: PF=3 to 11 Activities limitations=15 to 16, Emotional functioning=18 to 24 Distribution: PF=3-11 Activities limitations=15-16 Emotional functioning=18- 24	[52]
DLQI (0-30)	Dermatology		3.3											3.3	[70]
ASK Nasal-12 (0-5)	Rhinology		0.31 and 0.29							0.37		0.37		0.37	[74]
PEmbQoL (0-100)	Pulmonary											×		15 points	[76]
PF: Physical Functioning, RP: Role Physical, BP: Bodily Pain, GH: General Health, VT: Vitality, SF: Social Functioning, RE: Role Emotional, MH: Mental Health, RF: Role functioning; CF: cognitive functioning; GHS: Global Health Status; FA: Fatigue; MD: Motor Dysfunction; CD: Communication Deficit.
MCID: Minimal Clinically Important Difference, AC: Average Change, MDC: Minimal Detectable Change, CD: Change Difference, ROC: Receiver Operating Curve, ES: Effect size, SD: Standard deviation, SEM: Standard error of measurement, REG: Regression analysis, EL: Equipercentile Linking
